# Supplementary material for: Crosslinked Gel Polymer Electrolyte from Trimethylolpropane Triglycidyl Ether by In Situ Polymerization for Lithium-Ion Batteries
Source: Gels. 2024 Jan 2;10(1):40. doi: 10.3390/gels10010040 (PMC10815923; doi:10.3390/gels10010040)
Supplement: Supplementary file 1 [file gels-10-00040-s001.zip]

Archive with 1 entries (1 files):
- gels-2770127-supplementary.pdf
